# Supplementary material for: Sprouting Angiogenesis in Human Pituitary Adenomas
Source: Front Oncol. 2022 May 5;12:875219. doi: 10.3389/fonc.2022.875219 (PMC9117625; doi:10.3389/fonc.2022.875219)
Supplement: Supplementary file 2 [file Table_1.xlsx]

## Sheet: Sheet1
Supplememtary Table 1
Sprouting Angiogenesis in Human Pituitary Adenomas
Jie Zhou, Yaomin Hu, Wende Zhu, Chuansheng Nie, Wenxiu Zhao, Alexander T. Faje, Kay E. Labelle, Brooke Swearingen, Hang Lee, E. Tessa Hedley-Whyte, Xun Zhang, Pamela S. Jones, Karen K. Miller, Anne Klibanski, Yunli Zhou, Roy J. Soberman
Qiagen human angiogenesis RT² profiler PCR array
Human pituiary tumor vs normal pituitaries
Position	Symbol	Tumor vs Normal			SD	Ref Seq	Description	Gname
		Fold Change	Comments	p Value
A07	ADGRB1	4.9542		6e-06	0.2012	NM_005163	Brain-specific angiogenesis inhibitor 1	BAI1/GDAIF
A01	AKT1	9.4196		1e-06	0.2733	NM_001145	V-akt murine thymoma viral oncogene homolog 1	AKT/CWS6/PKB/PKB-ALPHA/PRKBA/RAC/RAC-ALPHA
A02	ANG	-1.4952		0.001772	0.0277	NM_001146	Angiogenin, ribonuclease, RNase A family, 5	ALS9/HEL168/RAA1/RNASE4/RNASE5
A03	ANGPT1	-1.2538		0.004045	0.0405	NM_001147	Angiopoietin 1	AGP1/AGPT/ANG1
A04	ANGPT2	4.1229		0.000142	0.3236	NM_001039667	Angiopoietin 2	AGPT2/ANG2
A05	ANGPTL4	1.1604		0.003378	0.0256	NM_001150	Angiopoietin-like 4	ARP4/FIAF/HARP/HFARP/NL2/PGAR/TGQTL/UNQ171/pp1158
A06	ANPEP	3.345		1e-05	0.1451	NM_001702	Alanyl (membrane) aminopeptidase	APN/CD13/GP150/LAP1/P150/PEPN
A08	CCL11	-1.0563	B	0.461383	1.2125	NM_002986	Chemokine (C-C motif) ligand 11	SCYA11
A09	CCL2	-4.3159		3.4e-05	0.0207	NM_002982	Chemokine (C-C motif) ligand 2	GDCF-2/HC11/HSMCR30/MCAF/MCP-1/MCP1/SCYA2/SMC-CF
A10	CDH5	7.0878		0.000211	0.7059	NM_001795	Cadherin 5, type 2 (vascular endothelium)	7B4/CD144
A11	COL18A1	-1.236	B	0.329167	0.1229	NM_030582	Collagen, type XVIII, alpha 1	KNO/KNO1/KS
A12	COL4A3	1.3083		0.001925	0.0428	NM_000091	Collagen, type IV, alpha 3 (Goodpasture antigen)	-
B01	CTGF	3.4927		6e-06	0.1329	NM_001901	Connective tissue growth factor	CCN2/HCS24/IGFBP8/NOV2
B02	CXCL1	1.5984	A	0.015439	0.216	NM_001511	Chemokine (C-X-C motif) ligand 1 (melanoma growth stimulating activity, alpha)	FSP/GRO1/GROa/MGSA/MGSA-a/NAP-3/SCYB1
B03	CXCL10	2.8932		0.000139	0.2064	NM_001565	Chemokine (C-X-C motif) ligand 10	C7/IFI10/INP10/IP-10/SCYB10/crg-2/gIP-10/mob-1
B04	CXCL5	1.8864		0.017482	0.0599	NM_002994	Chemokine (C-X-C motif) ligand 5	ENA-78/SCYB5
B05	CXCL6	32.4542	A	0.00012	0.696	NM_002993	Chemokine (C-X-C motif) ligand 6 (granulocyte chemotactic protein 2)	CKA-3/GCP-2/GCP2/SCYB6
D06	CXCL8	2.1135		5e-05	0.0934	NM_002416	Interleukin 8	GCP-1/GCP1/IL8/LECT/LUCT/LYNAP/MDNCF/MONAP/NAF/NAP-1/NAP1
B06	CXCL9	3.5661		1.2e-05	0.0203	NM_001955	Chemokine (C-X-C motif) ligand 9	CMK/Humig/MIG/SCYB9/crg-10
B07	EDN1	3.4895		1e-06	0.0733	NM_182685	Endothelin 1	ARCND3/ET1/HDLCQ7/PPET1/QME
B08	EFNA1	1.4297		0.000566	0.2611	NM_004093	Ephrin-A1	B61/ECKLG/EFL1/EPLG1/LERK-1/LERK1/TNFAIP4
B09	EFNB2	3.4153		4.2e-05	0.1811	NM_001963	Ephrin-B2	EPLG5/HTKL/Htk-L/LERK5
B10	EGF	1.048		0.408755	1.2177	NM_000118	Epidermal growth factor	HOMG4/URG
B11	ENG	7.6123		0	0.1742	NM_004444	Endoglin	END/HHT1/ORW1
B12	EPHB4	2.2351		0	0.073	NM_004448	EPH receptor B4	HTK/MYK1/TYRO11
C01	ERBB2	4.7755		1e-06	0.1406	NM_001993	V-erb-b2 erythroblastic leukemia viral oncogene homolog 2, neuro/glioblastoma derived oncogene homolog (avian)	CD340/HER-2/HER-2/neu/HER2/MLN 19/NEU/NGL/TKR1
C02	F3	-2.343		1e-06	0.0826	NM_000800	Coagulation factor III (thromboplastin, tissue factor)	CD142/TF/TFA
C03	FGF1	1.0743		0.110611	0.0502	NM_002006	Fibroblast growth factor 1 (acidic)	AFGF/ECGF/ECGF-beta/ECGFA/ECGFB/FGF-1/FGF-alpha/FGFA/GLIO703/HBGF-1/HBGF1
C04	FGF2	1.6283		0.000422	0.0956	NM_000142	Fibroblast growth factor 2 (basic)	BFGF/FGF-2/FGFB/HBGF-2
C05	FGFR3	2.3801	B	0.000137	0.0919	NM_004469	Fibroblast growth factor receptor 3	ACH/CD333/CEK2/HSFGFR3EX/JTK4
C06	FIGF	1.4175		0.050038	0.0734	NM_002019	C-fos induced growth factor (vascular endothelial growth factor D)	VEGF-D/VEGFD
C07	FLT1	2.1248	A	1.1e-05	0.0428	NM_002026	Fms-related tyrosine kinase 1 (vascular endothelial growth factor/vascular permeability factor receptor)	FLT/FLT-1/VEGFR-1/VEGFR1
C08	FN1	98.2238	B	1e-06	0.2706	NM_000601	Fibronectin 1	CIG/ED-B/FINC/FN/FNZ/GFND/GFND2/LETS/MSF
C09	HGF	-1.1292		0.533117	1.4261	NM_001530	Hepatocyte growth factor (hepapoietin A; scatter factor)	DFNB39/F-TCF/HGFB/HPTA/SF
C10	HIF1A	3.5892		0	0.069	NM_006665	Hypoxia inducible factor 1, alpha subunit (basic helix-loop-helix transcription factor)	HIF-1-alpha/HIF-1A/HIF-1alpha/HIF1/HIF1-ALPHA/MOP1/PASD8/bHLHe78
C11	HPSE	1.5011		0.000631	0.0524	NM_002165	Heparanase	HPA/HPA1/HPR1/HPSE1/HSE1
C12	ID1	-4.1516	B	3.6e-05	0.1122	NM_024013	Inhibitor of DNA binding 1, dominant negative helix-loop-helix protein	ID/bHLHb24
D01	IFNA1	-1.9697	B	0.043876	0.7944	NM_000619	Interferon, alpha 1	IFL/IFN/IFN-ALPHA/IFN-alphaD/IFNA13/IFNA@
D02	IFNG	-1.664		0.025228	0.1988	NM_000618	Interferon, gamma	IFG/IFI
D03	IGF1	2.013		6.5e-05	0.086	NM_000576	Insulin-like growth factor 1 (somatomedin C)	IGF-I/IGFI/MGF
D04	IL1B	1.0449	A	0.54389	1.216	NM_000600	Interleukin 1, beta	IL-1/IL1-BETA/IL1F2
D05	IL6	-17.1048		3e-06	1.5288	NM_000584	Interleukin 6 (interferon, beta 2)	BSF2/HGF/HSF/IFNB2/IL-6
D07	ITGAV	3.4382		2e-06	0.0299	NM_002210	Integrin, alpha V (vitronectin receptor, alpha polypeptide, antigen CD51)	CD51/MSK8/VNRA/VTNR
D08	ITGB3	1.6896		2e-05	0.0508	NM_000212	Integrin, beta 3 (platelet glycoprotein IIIa, antigen CD61)	BDPLT16/BDPLT2/CD61/GP3A/GPIIIa/GT
D09	JAG1	5.3233		0	0.0582	NM_000214	Jagged 1	AGS/AHD/AWS/CD339/HJ1/JAGL1
D10	KDR	10.5268		0	0.2805	NM_002253	Kinase insert domain receptor (a type III receptor tyrosine kinase)	CD309/FLK1/VEGFR/VEGFR2
D11	LECT1	1.8782		0.000532	0.0771	NM_007015	Leukocyte cell derived chemotaxin 1	BRICD3/CHM-I/CHM1/MYETS1
D12	LEP	-2.5181	B	0.000895	0.5159	NM_000230	Leptin	LEPD/OB/OBS
E01	MDK	1.7255		0.006569	0.2056	NM_002391	Midkine (neurite growth-promoting factor 2)	ARAP/MK/NEGF2
E02	MMP14	3.24		0.000101	0.2506	NM_004995	Matrix metallopeptidase 14 (membrane-inserted)	MMP-14/MMP-X1/MT-MMP/MT-MMP 1/MT1-MMP/MT1MMP/MTMMP1/WNCHRS
E03	MMP2	25.1067	A	1.1e-05	3.6773	NM_004530	Matrix metallopeptidase 2 (gelatinase A, 72kDa gelatinase, 72kDa type IV collagenase)	CLG4/CLG4A/MMP-2/MMP-II/MONA/TBE-1
E04	MMP9	1.6869		6.8e-05	0.069	NM_004994	Matrix metallopeptidase 9 (gelatinase B, 92kDa gelatinase, 92kDa type IV collagenase)	CLG4B/GELB/MANDP2/MMP-9
E05	NOS3	3.9541	A	2.2e-05	0.3238	NM_000603	Nitric oxide synthase 3 (endothelial cell)	ECNOS/eNOS
E06	NOTCH4	2.5146		1.3e-05	0.0984	NM_004557	Notch 4	INT3
E07	NRP1	6.186		6e-06	0.2716	NM_003873	Neuropilin 1	BDCA4/CD304/NP1/NRP/VEGF165R
E08	NRP2	9.9291	A	2e-06	0.2233	NM_003872	Neuropilin 2	NP2/NPN2/PRO2714/VEGF165R2
E09	PDGFA	1.8921		0.000117	0.0937	NM_002607	Platelet-derived growth factor alpha polypeptide	PDGF-A/PDGF1
E10	PECAM1	3.7166		0.000737	0.4937	NM_000442	Platelet/endothelial cell adhesion molecule	CD31/CD31/EndoCAM/GPIIA'/PECA1/PECAM-1/endoCAM
E11	PF4	11.0809		0	0.2689	NM_002619	Platelet factor 4	CXCL4/PF-4/SCYB4
E12	PGF	6.1674		9.4e-05	0.5626	NM_002632	Placental growth factor	D12S1900/PGFL/PLGF/PlGF-2/SHGC-10760
F01	PLAU	2.9506		3.7e-05	0.161	NM_002658	Plasminogen activator, urokinase	ATF/BDPLT5/QPD/UPA/URK/u-PA
F02	PLG	-1.374	C	0.154779	0.0814	NM_000301	Plasminogen	-
F03	PROK2	1.0432	B	0.809377	1.2574	NM_021935	Prokineticin 2	BV8/HH4/KAL4/MIT1/PK2
F04	PTGS1	2.1575		2e-05	0.0614	NM_000962	Prostaglandin-endoperoxide synthase 1 (prostaglandin G/H synthase and cyclooxygenase)	COX1/COX3/PCOX1/PES-1/PGG/HS/PGHS-1/PGHS1/PHS1/PTGHS
F05	S1PR1	2.3664		3.3e-05	0.0261	NM_001400	Sphingosine-1-phosphate receptor 1	CD363/CHEDG1/D1S3362/ECGF1/EDG-1/EDG1/S1P1
F06	SERPINE1	5.4528		8e-06	0.2627	NM_000602	Serpin peptidase inhibitor, clade E (nexin, plasminogen activator inhibitor type 1), member 1	PAI/PAI-1/PAI1/PLANH1
F07	SERPINF1	1.459		0.003931	0.1166	NM_002615	Serpin peptidase inhibitor, clade F (alpha-2 antiplasmin, pigment epithelium derived factor), member 1	EPC-1/OI12/OI6/PEDF/PIG35
F08	SPHK1	-1.3201		0.009187	0.03	NM_021972	Sphingosine kinase 1	SPHK
F09	TEK	3.9541		0.000114	0.2113	NM_000459	TEK tyrosine kinase, endothelial	CD202B/TIE-2/TIE2/VMCM/VMCM1
F10	TGFA	4.5504	B	0.00017	0.271	NM_003236	Transforming growth factor, alpha	TFGA
F11	TGFB1	5.7133		0	0.1228	NM_000660	Transforming growth factor, beta 1	CED/DPD1/LAP/TGFB/TGFbeta
F12	TGFB2	3.7738		1.6e-05	0.1665	NM_003238	Transforming growth factor, beta 2	LDS4/TGF-beta2
G01	TGFBR1	4.7888		1e-06	0.1332	NM_004612	Transforming growth factor, beta receptor 1	AAT5/ACVRLK4/ALK-5/ALK5/ESS1/LDS1/LDS1A/LDS2A/MSSE/SKR4/TGFR-1/tbetaR-I
G02	THBS1	1.9444		0.000133	0.3333	NM_003246	Thrombospondin 1	THBS/THBS-1/TSP/TSP-1/TSP1
G03	THBS2	34.2176		0	3.3735	NM_003247	Thrombospondin 2	TSP2
G04	TIE1	5.439		1.4e-05	0.2847	NM_005424	Tyrosine kinase with immunoglobulin-like and EGF-like domains 1	JTK14/TIE
G05	TIMP1	2.4646		7.5e-05	0.1394	NM_003254	TIMP metallopeptidase inhibitor 1	CLGI/EPA/EPO/HCI/TIMP
G06	TIMP2	12.0059		0	0.3677	NM_003255	TIMP metallopeptidase inhibitor 2	CSC-21K/DDC8
G07	TIMP3	1.4732		0.000212	0.0491	NM_000362	TIMP metallopeptidase inhibitor 3	HSMRK222/K222/K222TA2/SFD
G08	TNF	19.0229	A	0	1.5326	NM_000594	Tumor necrosis factor	DIF/TNF-alpha/TNFA/TNFSF2
G09	TYMP	-1.1802		0.414926	1.4972	NM_001953	Thymidine phosphorylase	ECGF/ECGF1/MEDPS1/MNGIE/MTDPS1/PDECGF/TP/hPD-ECGF
G10	VEGFA	2.4909		0.000557	0.1451	NM_003376	Vascular endothelial growth factor A	MVCD1/VEGF/VPF
G11	VEGFB	1.4849		0.000879	0.0616	NM_003377	Vascular endothelial growth factor B	VEGFL/VRF
G12	VEGFC	4.8669		0	0.0902	NM_005429	Vascular endothelial growth factor C	Flt4-L/LMPH1D/VRP
H01	ACTB	4.6805		5e-06	0.1908	NM_001101	Actin, beta	BRWS1/PS1TP5BP1
H02	B2M	3.2408		1e-06	0.0687	NM_004048	Beta-2-microglobulin	-
H03	GAPDH	3.6808		1e-06	0.0923	NM_002046	Glyceraldehyde-3-phosphate dehydrogenase	G3PD/GAPD/HEL-S-162eP
H04	HPRT1	3.409		5.9e-05	0.2323	NM_000194	Hypoxanthine phosphoribosyltransferase 1	HGPRT/HPRT
H05	RPLP0	1		0		NM_001002	Ribosomal protein, large, P0	L10E/LP0/P0/PRLP0/RPP0
H06	HGDC	-1.374	C	0.154779		SA_00105	Human Genomic DNA Contamination	HIGX1A
H07	RTC	-1.374	C	0.154779		SA_00104	Reverse Transcription Control	RTC
H08	RTC	-1.3822	B	0.155719		SA_00104	Reverse Transcription Control	RTC
H09	RTC	-1.374	C	0.154779		SA_00104	Reverse Transcription Control	RTC
H10	PPC	-1.1324		0.648552		SA_00103	Positive PCR Control	PPC
H11	PPC	-1.3013		0.364903		SA_00103	Positive PCR Control	PPC
H12	PPC	-1.1615		0.590057		SA_00103	Positive PCR Control	PPC
Comments:
A: This gene's average threshold cycle is relatively high (> 30) in either the control or the test sample, and is reasonably low in the other sample (< 30).
These data mean that the gene's expression is relatively low in one sample and reasonably detected in the other sample suggesting that the actual fold-change value is at least as large as the calculated and reported fold-change result.
This fold-change result may also have greater variations if p value > 0.05; therefore, it is important to have a sufficient number of biological replicates to validate the result for this gene.
B: This gene's average threshold cycle is relatively high (> 30), meaning that its relative expression level is low, in both control and test samples, and the p-value for the fold-change is either unavailable or relatively high (p > 0.05).
This fold-change result may also have greater variations; therefore, it is important to have a sufficient number of biological replicates to validate the result for this gene.
C: This gene's average threshold cycle is either not determined or greater than the defined cut-off value (default 35), in both samples meaning that its expression was undetected, making this fold-change result erroneous and un-interpretable.
Fold Change & Fold Regulation:
Fold-Change (2^(- Delta Delta Ct)) is the normalized gene expression (2^(- Delta Ct)) in the Test Sample divided the normalized gene expression (2^(- Delta Ct)) in the Control Sample.
Fold-Regulation represents fold-change results in a biologically meaningful way. Fold-change values greater than one indicate a positive- or an up-regulation, and the fold-regulation is equal to the fold-change.
Fold-change values less than one indicate a negative or down-regulation, and the fold-regulation is the negative inverse of the fold-change.
Fold-change and fold-regulation values greater than 2 are indicated in red; fold-change values less than 0.5 and fold-regulation values less than -2 are indicated in blue.
